# Supplementary material for: m6A-mRNA Methylation Regulates Gene Expression and Programmable m6A Modification of Cellular RNAs With CRISPR-Cas13b in Renal Cell Carcinoma
Source: Front Genet. 2022 Jan 21;12:795611. doi: 10.3389/fgene.2021.795611 (PMC8815861; doi:10.3389/fgene.2021.795611)
Supplement: Supplementary file 1 [file DataSheet1.ZIP]

Archive with 7 entries (7 files):
- F-3.tif
- F-4.tif
- F-5.tif
- F-6.tif
- F-7.tif
- F-1.tif
- F-2.tif
